# Supplementary material for: Outcomes of pulmonary metastasectomy in urological cancer: insights from a retrospective cohort
Source: PeerJ. 2026 May 4;14:e21171. doi: 10.7717/peerj.21171 (PMC13151926; doi:10.7717/peerj.21171)
Supplement: Supplemental Information 1 [file peerj-14-21171-s001.xlsx]

## Sheet: Sheet1
No.	sex	age (years)	dianogsed day	primary location	Stage	Tumor siza (mm)	Grade	INF	v	ly	eg or en	fc	im	rc-inf	rp-inf	s-inf	margin	histological type	treatment for primary cancer	other metastases	reccurence	reccurence day	other metastases	adjuvant	metastectomy day	age	number	size (mm)	laterality	resection	outcome	histrogical type	adjuvant therapy	reccurence after metastasectomy	location	others	survival	elapsed day	DFI (months)	OS (months)
1	Male	84	2014-04-22	kidney	1	65	1	α	0	0	eg	1	0	0	0	0	0	clear cell RCC	N/A	None	1	2014-08-28	0	0	2014-09-24	84	1	11	unilateral	partial	complete	metastasis of clear cell RCC	None	None	N/A	N/A	alive	2024-07-12	4	122
2	Male	36	2008-10-27	testis	3c	N/A	N/A	N/A	N/A	N/A	N/A	N/A	N/A	N/A	N/A	N/A	N/A	choriocarcinoma	BEP→TIN→IrN	lung, liver	1	2014-12-05	0	0	2015-01-07	42	2	0	unilateral	partial	complete	negative (treated metastases)	None	None	N/A	N/A	alive	2024-08-02	73	189
3	Female	51	2015-10-05	kidney	2	90	1	α	1	0	eg	1	0	0	0	0	0	clear cell RCC	N/A	None	1	2016-01-05	0	0	2016-01-26	51	1	10	unilateral	partial	complete	metastasis of clear cell RCC	None	None	N/A	N/A	alive	2025-04-16	3	114
4	Male	57	2016-02-10	kidney	3	160	3	α	1	0	eg	1	0	1	0	1	0	clear cell RCC	N/A	None	1	2016-05-16	0	0	2016-05-17	57	1	10	unilateral	partial	complete	metastasis of clear cell RCC	None	2019-12-19	lung	votrient	censored	2021-01-21	3	59
5	Female	66	2012-12-10	kidney	1	65	2	α	0	0	eg	1	0	0	0	0	0	clear cell RCC	N/A	None	1	2016-05-26	0	0	2016-06-28	69	>10	13	unilateral	partial	complete	metastasis of clear cell RCC	Pazopanib	2018-12-18	lung	Axitinib→Pem+Axi	dead	2023-03-22	41	123
6	Female	63	2011-12-06	kidney	1	65	1	α	0	0	eg	1	0	1	0	0	0	clear cell RCC	N/A	None	1	2016-09-02	Aorta lymph node	0	2017-04-07	68	5	10	unilateral	partial	complete	metastasis of clear cell RCC	Pazo	2019-05-17	lung, bone	RTx(30Gy/10fr)→Nivo→Pem+Axi→Cabo	censored	2024-02-25	56	146
7	Male	57	2009-03-23	kidney	3	115	1	α	1	N/A	N/A	N/A	N/A	N/A	N/A	N/A	0	clear cell RCC	N/A	None	1	2019-03-08	0	0	2019-04-05	67	1	5	unilateral	partial	complete	metastasis of clear cell RCC	None	2021-09-10	pancrese	IO-TKI	dead	2022-09-01	119	161
8	Male	71	2013-05-27	kidney	1	35	2	α	0	N/A	N/A	N/A	N/A	N/A	N/A	N/A	0	clear cell RCC	N/A	None	1	2019-07-30	0	0	2019-07-30	77	>10	7	bilateral	partial	complete	metastasis of clear cell RCC	Ave+Axi→Cabo	2024-05-07	adrenal gland	Nivo	alive	2025-05-09	74	143
9	Male	58	2015-11-24	kidney	0	0	2	α	0	0	N/A	N/A	N/A	N/A	N/A	N/A	0	urothelial carcinoma of renal pelvis	N/A	None	1	2016-11-01	0	1	2020-01-30	62	1	25	unilateral	partial	complete	metastatic urothelial carcinoma	None	2022-03-01	lung	metastasectomy	alive	2025-04-16	11	112
10	Male	68	2020-02-06	kidney	3	75	1	α	0	0	eg	1	0	1	0	0	0	clear cell RCC	N/A	None	1	2020-05-13	0	0	2020-06-08	68	1	13	unilateral	partial	complete	metastasis of clear cell RCC	votrient	None	N/A	N/A	alive	2025-05-09	3	63
11	Male	60	2012-12-05	kidey	1	35	2	α	1	0	eg	1	0	1	0	0	0	clear cell RCC	N/A	N/A	1	2020-05-01	0	0	2020-06-30	67	1	12	unilateral	lobectomy	complete	metastasis of clear cell RCC	None	2021-04-01	lung	proton therapy	censored	2023-07-18	88	127
12	Male	43	2019-12-30	testis	N/A	95	N/A	N/A	N/A	N/A	N/A	N/A	N/A	N/A	N/A	N/A	0	non-seminomatous germ cell carcijnoma	VIP-4	None	1	2020-06-01	0	0	2020-07-02	44	2	11, 7	unilateral	partial	complete	negative (treated metastases)	None	None	N/A	N/A	censored	2022-07-08	5	30
13	Male	63	2017-02-01	kidney	3	144	4	b	1	0	N/A	1	0	1	1	1	0	clear cell RCC	N/A	None	1	2020-07-01	lung, liver	1	2020-08-17	67	1	5	unilateral	partial	complete	negative (treated metastases)	None	None	N/A	N/A	alive	2025-05-09	41	99
14	Male	73	2019-06-12	kidney	3	30	2	b	1	0	N/A	N/A	N/A	N/A	N/A	N/A	0	urothelial carcinoma of renal pelvis	N/A	None	1	2021-02-01	0	0	2021-03-16	75	1	10	unilateral	partial	complete	metastatic urothelial carcinoma of renal pelvis	None	2021-12-01	pleura	Gcarbo	dead	2022-10-13	19	40
15	Male	66	2021-02-01	prostate	3	52	N/A	N/A	0	0	N/A	N/A	N/A	N/A	N/A	N/A	1	N/A	radi(70Gy/28Fr)	肺	1	2022-02-02	0	1	2022-04-15	68	>10	10	bilateral	partial	complete	metastatic adenocarcinoma originated from prostatic carcinoma	apalutamide	None	N/A	N/A	alive	2025-05-17	12	51
16	Male	24	2022-08-03	testis	3b	N/A	N/A	N/A	N/A	N/A	N/A	N/A	N/A	N/A	N/A	N/A	0	mixed germ cell tumor	BEP-3	肺	1	2022-11-09	0	0	2022-12-06	24	1	0	unilateral	partial	complete	negative (treated metastases)	None	None	N/A	N	alive	2024-12-03	3	28
17	Male	43	2021-01-21	testis	N/A	40	N/A	N/A	N/A	N/A	N/A	N/A	N/A	N/A	N/A	N/A	0	mucinous adenocarcijnoma	N/A	None	1	2023-08-01	0	0	2023-09-07	46	3	6, 19, 5	unilateral	partial	complete	mucinous adenocarcinoma, consistent with metastatis testis	TC-4	2024-06-01	pleura, lung	nivolumab	alive	2025-05-01	30	51
18	Male	68	2006-08-18	kidney		25	2	α	0	0	N/A	N/A	N/A	N/A	N/A	N/A	0	clear cell RCC	N/A	None	1	2023-09-01	0	0	2023-10-10	85	1	7	unilateral	partial	complete	metastatic carcinoma, kidney primary consistent with	None	None	N/A	N/A	alive	2025-03-31	204	223
